# Supplementary material for: Reduced High-Density Lipoprotein Cholesterol Is an Independent Determinant of Altered Bone Quality in Women with Type 2 Diabetes
Source: Int J Mol Sci. 2023 Mar 30;24(7):6474. doi: 10.3390/ijms24076474 (PMC10095189; doi:10.3390/ijms24076474)
Supplement: Supplementary file 1 [file ijms-24-06474-s001.zip]

Archive with 1 entries (1 files):
- ijms-2269761-supplementary.pdf
